# Supplementary material for: Immunogenicity and Antigenicity of the Recombinant Ectodomain of Rabies Virus Glycoprotein Containing the Human Collagen XVIII Trimerization Domain
Source: Vaccines (Basel). 2025 Sep 12;13(9):971. doi: 10.3390/vaccines13090971 (PMC12474313; doi:10.3390/vaccines13090971)
Supplement: Supplementary file 1 [file vaccines-13-00971-s001.zip]

Archive with 1 entries (1 files):
- vaccines-3826310-supplementary.pdf
